# Supplementary material for: MIRACUM-Pipe: An Adaptable Pipeline for Next-Generation Sequencing Analysis, Reporting, and Visualization for Clinical Decision Making
Source: Cancers (Basel). 2023 Jul 1;15(13):3456. doi: 10.3390/cancers15133456 (PMC10340358; doi:10.3390/cancers15133456)
Supplement: Supplementary file 1 [file cancers-15-03456-s001.zip]

Archive with 8 entries (6 files):
- cancers-2350014-supplementary/
- cancers-2350014-supplementary/Supplementary_cancers-2350014_revised.pdf
- cancers-2350014-supplementary/Supplementary_Table_1_cancers-2350014_revised.xlsx
- cancers-2350014-supplementary/Supplementary_Table_2_cancers-2350014_revised.xlsx
- cancers-2350014-supplementary/__MACOSX/
- cancers-2350014-supplementary/__MACOSX/._Supplementary_cancers-2350014_revised.docx
- cancers-2350014-supplementary/__MACOSX/._Supplementary_Table_1_cancers-2350014_revised.xlsx
- cancers-2350014-supplementary/__MACOSX/._Supplementary_Table_2_cancers-2350014_revised.xlsx
