# Supplementary material for: MIRACUM-Pipe: An Adaptable Pipeline for Next-Generation Sequencing Analysis, Reporting, and Visualization for Clinical Decision Making
Source: Cancers (Basel). 2023 Jul 1;15(13):3456. doi: 10.3390/cancers15133456 (PMC10340358; doi:10.3390/cancers15133456)
Supplement: Supplementary file 1 [file cancers-15-03456-s001.zip › cancers-2350014-supplementary/Supplementary_Table_1_cancers-2350014_revised.xlsx]

## Sheet: Tools
Tools	Version
R	4.2.2
FastQC	v0.11.10.devel
picard-tools	2.27.1
VarScan2	2.4.4
bedtools2	2.30.0
snpEff	4.3
Trimmomatic	0.39
ControlFREEC	11.6
bam-readcount	1.0.1
bwa	0.7.17
htslib	1.16
samtools	1.16.1
FuisionCatcher	1.35
sequenza	3.0.0
msisensor2	0.1
msisensor-pro	1.2.0
agfusion	1.252

## Sheet: R Packages
R Packages	Version
BiocManager	1.30.19
Biobase	2.58.0
foreach	1.5.2
doMC	1.3.8
openxlsx	4.2.5.1
circlize	0.4.15
knitr	1.41
kableExtra	1.3.4
OmicCircos	1.36.0
rtracklayer	1.58.0
org.Hs.eg.db	3.16.0
Homo.sapiens	1.3.1
RMySQL	0.10.25
biomaRt	2.54.0
Rsamtools	2.14.0
gtrellis	1.30.0
ComplexHeatmap	2.14.0
VariantAnnotation	1.44.0
BSgenome.Hsapiens.UCSC.hg19	1.4.3
TxDb.Hsapiens.UCSC.hg19.knownGene	3.2.2
gdata	2.18.0.1
stringi	1.7.8
tidyr	1.2.1
ensembldb	2.22.0
EnsDb.Hsapiens.v75	2.99.0
GenomicRanges	1.50.2
dplyr	1.0.10
magrittr	2.0.3
pracma	2.4.2
getopt	1.20.3
IRanges	2.32.0
DNAcopy	1.72.2
copynumber	1.38.0
sequenza	3.0.0
devtools	2.4.5
optparse	1.7.3
bedr	1.0.7
stringr	1.5.0
plyr	1.8.8
YAPSA	1.24.0
scarHRD	0.1.1

## Sheet: Databases
Databases	Version (if applicable)		Source
Mutation Signatures	v2		https://cancer.sanger.ac.uk/signatures/signatures_v2/
FLAG-genes	accession April 2020		https://doi.org/10.1186/s12920-014-0064-y
RVIS-score	accession April 2020		https://genic-intolerance.org/about
TARGET	accession April 2020		https://doi.org/10.1371/journal.pone.0232644
cancer associated signaling pathways	accession: 26th May 2023		https://geneglobe.qiagen.com/us/knowledge/pathways
snpEff db	4.3 GRCh37
