# Supplementary material for: MIRACUM-Pipe: An Adaptable Pipeline for Next-Generation Sequencing Analysis, Reporting, and Visualization for Clinical Decision Making
Source: Cancers (Basel). 2023 Jul 1;15(13):3456. doi: 10.3390/cancers15133456 (PMC10340358; doi:10.3390/cancers15133456)
Supplement: Supplementary file 1 [file cancers-15-03456-s001.zip › cancers-2350014-supplementary/Supplementary_Table_2_cancers-2350014_revised.xlsx]

## Sheet: Tools
Tools	Version (if necessary or applicable)
GATK3	3.8
GATK4	4.2.4.0
annovar	2020-06-07
FusionCatcher	1.33

## Sheet: Databases
Databases	Version (if applicable)	Source
reGene	20211019	from annovar
dbNSFP	4.2a	from annovar
gnomAD	2.1.1	from annovar
dbSNP	avsnp150	from annovar
ClinVar	20210501	from annovar
InterVar	20180118	from annovar
fusioncatcher data	v102	FusionCatcher
dbSNP	150, hg19	NCBI
hotspots	https://www.cancerhotspots.org/#/home ; accession: 5th June 2023	cancer hotspots
DGIDB	https://www.dgidb.org ; accession: 5th June 2023	DGIDB
hallmark gene-sets	v2023.1 (May 2023)	from MSigDB
Condel Score	https://bbglab.irbbarcelona.org/fannsdb/ ; accession: 5th June 2023	FannsDB
cancer genes	https://www.oncokb.org ; accession: 5th June 2023	OncoKB
actionable genes	https://www.oncokb.org ; accession: 5th June 2023	OncoKB
COSMIC	v97 (May 2023)	COSMIC

## Sheet: References
References
referenz genome	hg19; https://support.illumina.com/sequencing/sequencing_software/igenome.html
mappability data	http://boevalab.inf.ethz.ch/FREEC/ ; accession: 5th June 2023
